# Supplementary material for: Manganese in Diagnostics: A Preformulatory Study
Source: Pharmaceutics. 2022 Jan 3;14(1):108. doi: 10.3390/pharmaceutics14010108 (PMC8780490; doi:10.3390/pharmaceutics14010108)
Supplement: Supplementary file 1 [file pharmaceutics-14-00108-s001.zip]

Archive with 1 entries (1 files):
- pharmaceutics-1511320-supplementary.pdf
